# Supplementary material for: Renaming the ‘OS-D/CSP’ Family (Part 1): ‘4-Cysteine Soluble Proteins’ (4CSPs)—Molecular Nomenclature, Structure, Expression, Evolution, Tissue-Distribution, and Pleiotropy
Source: Insects. 2026 Feb 13;17(2):202. doi: 10.3390/insects17020202 (PMC12940638; doi:10.3390/insects17020202)
Supplement: Supplementary file 1 [file insects-17-00202-s001.zip]

Archive with 6 entries (6 files):
- Liuetal.Insects2025-Part1-FigureS1.pdf
- Liuetal.Insects2025-Part1-FigureS2.pdf
- Liuetal.Insects2025-Part1-FigureS3.pdf
- Liuetal.Insects2025-Part1-FigureS4 .pdf
- Liuetal.Insects2025-Part1-FigureS5.pdf
- Liuetal.Insects2025-Part1-TableS1.pdf
